# Supplementary material for: ECMO combined with sequential oxygen therapy in drowning-induced ARDS: a case report
Source: Front Med (Lausanne). 2025 Jun 11;12:1609610. doi: 10.3389/fmed.2025.1609610 (PMC12187745; doi:10.3389/fmed.2025.1609610)
Supplement: Supplementary file 1 [file Table_1.xlsx]

## Sheet: Sheet1
	Parameter settings for ECMO and MV, etc.
		MV	PC (cmH2O)	F (/min)	PEEP (cmH2O)	FiO₂ (%)	ECMO	RS (R/min)	BF (L/min)	SGF (L/min)	FiO₂ (%)	Monitoring values	Ppeak (cmH2O)	VT (mL)	RR (/min)	Mve (L/min)	SpO2 (%)	P/F	PH	Lac (mmol/L)
	0h		16	16	12	100		/					32-37	250-300	16	4.0-4.8	83	53	7.21	14.7
	0-24 h		10	12-16	7	50		4000-5000	4-5	4-5	100		25-35	250-350	12-16	4.0-5.6	94	153	7.34	2.7
	24-48 h		9	10-16	5	40		3000-5000	3-5	3-5	100		24-27	250-390	10-14	3.9-5.5	100	164	7.42	1.4
	48-72h		9	10	5	40		3000-5000	3-5	3-5	100		20-22	350-450	12-14	4.2-7.2	100	290	7.39	0.9
	72-78 h		12	12	7	50		ECMO weaning at 78 hours					20-22	450	14	6.3	100	372	7.45	1.1
	78-96 h		12	15	9	50	/						22	459	15	6.885	100	323	7.38	0.8
	Day 5		10	14	5	40	/						20-22	464	14	6.50	100	340	7.46	1.0
	Day 6	SBT passed, extubated successfully. High-Flow Nasal Cannula: 40 L/min; 40%											/	/	16	/	100	253	7.44	0.8
	Day 7-8	High-Flow Nasal Cannula: 20-30 L/min; 40%													17		100	342	7.43	1.9
	Day 9-14	Continuous Oxygen Therapy: 2-3 L/min													16-20		100	443	7.41	1.0
	Day 15-16	Intermittent Nasal Cannula: 2 L/min													18		100
	Remarks. PC: Pressure Control; F: Frequency; PEEP: Positive End-Expiratory Pressure; FiO₂: Fraction of Inspired Oxygen; RS: Rotation Speed; BF: Blood Flow; SGF: Sweep Gas Flow;
	Ppeak: Peak Pressure; VT:Tidal Volume; RR: Respiratory Rate; Mve:Minute Ventilatio; SpO₂: Peripheral Oxygen Saturation; P/F: PaO₂/FiO₂ Ratio; Lac:Lactate.
